# Supplementary material for: Bound2Learn: a machine learning approach for classification of DNA-bound proteins from single-molecule tracking experiments
Source: Nucleic Acids Res. 2021 Mar 21;49(14):e79. doi: 10.1093/nar/gkab186 (PMC8373171; doi:10.1093/nar/gkab186)
Supplement: gkab186_Supplemental_Files [file gkab186_supplemental_files.zip]

Archive with 5 entries (5 files):
- Supplementary Information.pdf
- videoS1_Ecoli_Exp_1s_rev-1_cropped_10fps.avi
- VideoS2_Yeast_Exp_1s_Normal_10fps.avi
- videoS3_Ecoli_Exp_0.100s_revBound_02_rev_10fps_0.1sexp.avi
- videoS4_ZEY157_Halo_09-1_cropped_V4_10fps_500ms_interval.avi
